# Supplementary material for: LETM-domain containing 1 (LETMD1) protects against obesity via enhancing UCP1-independent energy expenditure in human beige adipocytes
Source: Theranostics. 2025 Jan 2;15(5):1914–29. doi: 10.7150/thno.104568 (PMC11780525; doi:10.7150/thno.104568)
Supplement: Supplementary file 2 — Supplementary table 3. [file thnov15p1914s2.xlsx]

## Sheet: sheet
Table 1. Differentially expressed genes (DEG) after overexpression of LETMD1 in human beige adipocytes. DEGs were defined as fold change (FC) >2 or <0.5, and p value < 0.05.
Gene name	Log2FC (addDox/noDox)	‘-log10 p value
BPTFP1	5.43015	2.87775
DPPA5	5.2549	17.9706
TRIM43	5.23297	2.65473
CYP4F22	5.19723	2.34453
TLE1P1	5.00311	2.75772
ANKRD20A2P	4.97783	1.91082
KCNB2	4.90902	2.10944
PPARGC1A	4.89358	2.72828
STAG3L3	4.84872	1.49761
ANKRD20A5P	4.73138	2.44866
VXN	4.72907	1.55355
PCK1	4.614	1.70137
HDGFL1	4.61155	1.73756
IFNWP19	4.59875	1.51817
SLC2A2	4.53917	2.33771
IL1RAPL1	4.53208	1.60084
LINC01996	4.49871	1.428
TRIM49D1	4.49312	1.61119
LINC01594	4.48317	1.41401
TRIM49	4.44299	1.34161
C8A	4.43789	1.50708
SNX18P9	4.40961	1.50345
HPCAL4	4.40598	1.47773
PPIAP47	4.38041	1.51131
BTLA	4.36404	1.47986
LINC02469	4.30591	1.33095
SMC2-DT	4.28265	1.36268
TLK2P2	4.26852	1.33476
LCT	4.25802	1.37495
PCBP2P2	4.24365	1.36227
TUBA3D	4.23984	1.86039
MBL2	4.05651	1.6956
AGR2	4.04376	1.6514
GNG8	3.98183	1.42116
RHOXF1-AS1	3.90616	1.53921
TRIM49C	3.8898	1.53176
GCSHP5	3.86219	1.32795
ULBP2	3.81916	1.44858
RPL7P37	3.8175	1.39646
ZBTB45P1	3.79982	1.75916
ANKRD20A3P	3.79612	1.73935
SYCE1	3.78575	2.06365
HBG2	3.74467	1.35719
PKHD1L1	3.71196	1.89624
AGGF1P2	3.66674	1.31608
EEF1A1P38	3.6322	1.89333
WDR87BP	3.55209	1.75049
BMS1P23	3.54363	1.66166
KHDC3L	3.44969	4.34294
KIAA0319	3.40613	2.78586
RPL27AP3	3.33926	1.52439
SRY	3.2698	2.16021
LRRC19	3.26077	1.98503
PIPSL	3.23411	2.80096
TRIM7	3.1475	1.33842
LGALS14	3.14429	2.68121
LINC01235	3.11465	1.63548
STK32B	3.09441	1.73327
LINC02575	3.06014	3.09274
KRTAP5-AS1	3.02261	1.57119
DDX43	3.00938	1.5438
UBD	2.98624	4.3019
RPL21P6	2.95707	1.48435
BCAN	2.95334	1.60266
CEACAM6	2.95083	8.67778
CYP24A1	2.94019	5.81816
GFRA1	2.89383	15.9547
PLA1A	2.82319	1.59797
RPL21P119	2.79474	2.48515
FTH1P2	2.79033	3.33674
TDRD1	2.68803	1.71078
BTF3P7	2.64984	1.63498
GBA3	2.59591	1.38703
KCNH5	2.58686	1.61624
MAGEA6	2.57648	1.35647
LINC02413	2.55339	1.93486
RPL12P17	2.4945	1.45601
SLC51B	2.49316	3.09074
LGALS2	2.46457	4.74232
GLYATL2	2.4575	2.4542
PRSS23-AS1	2.41008	3.01177
SHH	2.38496	1.81189
APLN	2.36163	3.46207
ISX	2.3257	2.36164
FAM95A	2.27956	1.66161
NELL1	2.27643	5.23732
SLC26A3	2.26281	1.65638
LINC02889	2.21697	2.36716
LINC01508	2.18581	1.33269
SERPINB3	2.18289	1.37553
FAM182A	2.1808	1.62346
EDN3	2.16867	2.43633
TAC1	2.16508	1.64054
EPCAM-DT	2.16306	1.56248
ESM1	2.1466	8.42136
PEX5L	2.14114	1.44469
SNRPEP4	2.12671	2.58283
FGG	2.11257	7.11634
PDGFD	2.10977	24.0953
HSD17B2	2.08698	5.85699
DUOXA1	2.06759	4.16304
RBP2	2.05974	1.32114
RBM46	2.0505	3.17139
AQP4	2.03404	1.59084
ITGB8	2.02968	6.90309
HBE1	2.01453	2.08646
LINC00458	2.01412	4.24185
GALNT16	2.00597	2.12136
DACH1	1.99591	4.70774
NPAS3	1.9809	1.48493
SPP1	1.97891	50.6126
C8B	1.96953	1.31897
LHFPL3-AS2	1.96116	3.36997
FUT9	1.95886	1.8288
APOC3	1.95456	6.0655
KRBOX1	1.92522	1.5971
DEFB1	1.91934	2.35602
NPIPA7	1.91433	1.47621
BNIP3P1	1.89311	1.61663
PPIAP8	1.89266	1.64343
SPINK1	1.88606	5.41229
HMGCS2	1.86812	10.5935
ATP13A4	1.83888	2.03583
MGC32805	1.83806	2.05726
SMLR1	1.83024	3.85069
DNAH5	1.82821	1.90227
RPL36A-HNRNPH2	1.82613	5.31695
SEMA3D	1.81798	10.0419
RPL36AP7	1.81385	2.16266
ARPP19P1	1.81053	1.55217
RPL24P4	1.80656	6.26201
RPL17P33	1.80229	1.81963
COLEC10	1.79642	3.04413
FAM95B1	1.7831	10.1931
AHCTF1P1	1.77986	2.24673
SULT1E1	1.77605	8.46597
PCAT14	1.77558	15.1007
THSD4	1.77129	19.2604
FGB	1.76993	4.75203
CDK15	1.76441	1.36378
NEGR1	1.76017	1.5201
LEAP2	1.75301	2.88676
PDZK1	1.74711	10.9872
RPSAP31	1.74647	2.23766
XPNPEP2	1.74508	1.56346
CTSS	1.741	1.44138
PCDH20	1.73852	2.20736
SATB2-AS1	1.7337	1.52994
NLRP4	1.72946	1.86949
ADGRG7	1.71811	1.45161
HAVCR1	1.71585	9.37263
COL2A1	1.71401	2.73818
DAB1	1.70887	4.63451
SUSD4	1.7029	2.70172
SLC6A1	1.68666	3.7096
CAP1P2	1.68326	4.04335
EPHA4	1.68301	10.289
CLIC5	1.67936	26.2154
RGN	1.67936	2.50475
APOA2	1.66988	3.21668
CP	1.66757	5.16304
COMMD3-BMI1	1.66456	9.7167
STEAP1	1.661	3.1733
ANGPT2	1.65781	2.58505
RBP7	1.65529	1.62177
VSIG2	1.65501	1.36517
ZYG11A	1.64924	2.90703
CDH6	1.63391	7.66756
F2	1.63369	5.42136
LINC03004	1.63246	1.32337
GBP6	1.63191	1.44101
GABRA3	1.62987	3.05904
SULT1A4	1.61943	2.05107
PPP1R14C	1.61943	1.80748
AKR1C2	1.60906	2.31439
RPL23AP74	1.60695	4.24718
SERPINB2	1.59856	6.93554
DAZ3	1.59665	1.93552
DIO1	1.59599	1.65097
LINC02700	1.59286	2.21687
AFP	1.58043	5.64397
ST13P19	1.57345	2.37685
SLC25A5P5	1.56106	1.31396
FABP1	1.55621	3.44046
CUBN	1.55532	5.53462
ANPEP	1.55383	11.4214
HNF4A	1.54722	6.43652
PLA2G12B	1.54324	2.22281
NR5A2	1.53909	4.06854
RPS24P19	1.53211	3.43665
APOC1	1.52503	3.65176
HNF1A-AS1	1.5247	1.41379
STAT4	1.52161	1.58526
MAOB	1.51795	1.3478
NIPAL4	1.51775	2.46441
FTH1P16	1.51574	8.39147
CFTR	1.51191	4.8962
ENSAP2	1.51164	3.09141
CYP4X1	1.50964	5.04144
ZNF286A-TBC1D26	1.50164	1.49443
AK5	1.49606	1.44914
MEP1A	1.4925	4.7986
ESYT3	1.4868	1.86787
CCL5	1.48673	2.83141
CUTALP	1.48657	1.59139
CDH17	1.48375	1.5702
TMEM255A	1.47973	1.79862
B3GALT5-AS1	1.47745	1.38077
SERPINA1	1.46274	3.625
UNC93A	1.45723	3.20063
ACSM3	1.45303	11.7282
SLC22A7	1.4529	1.45124
SYNPR	1.45091	3.16043
PTGES3P1	1.44904	3.29525
MTTP	1.44744	8.22695
RPS15P4	1.4462	6.2668
APOB	1.44496	4.39903
PPP1R1B	1.43786	2.49501
RPL3P3	1.43502	2.11434
AKR1D1	1.43463	3.91019
IL1RL1	1.4304	2.01817
OLFML2A	1.42952	16.3325
CSH1	1.42852	1.49601
CBR3	1.42441	1.6805
HHIP-AS1	1.42271	2.7728
UPK1B	1.42066	4.6925
ECSCR	1.42054	1.6478
EEF1A1P17	1.41486	3.96774
PIK3AP1	1.41124	2.60064
DPYD	1.40977	2.29205
SEL1L3	1.40955	12.7545
HSPA8P1	1.40931	2.71502
ANKS4B	1.40676	2.13373
SCEL	1.40428	5.04915
RPS7P10	1.4041	6.69465
RPL3P9	1.39924	3.36362
EEF1A1P29	1.39475	4.29328
AMBP	1.39216	3.11062
SLC13A5	1.38445	4.90309
SYNPO2	1.38398	6.30803
CREB3L3	1.38088	2.11636
RIMKLA	1.36948	1.48152
PCDHAC1	1.36857	2.48351
RPL17P34	1.36834	4.07935
DUOX2	1.3615	1.98654
C7	1.36114	1.56169
SOSTDC1	1.35437	4.1107
TIMM23B-AGAP6	1.35363	1.40451
S100A14	1.3529	3.45781
POLR1G	1.34728	3.29268
RBP4	1.346	1.87891
C1orf116	1.34546	9.51428
EEF1A1P25	1.34162	1.78883
RPS3AP26	1.33121	9.47496
GPAT3	1.32274	3.28361
GUCY2C	1.32074	2.69607
RPL7P32	1.31728	8.30364
RPL7AP6	1.31642	8.11295
C1DP2	1.31407	1.33992
GLYCTK	1.31373	4.40894
ATP6V1G2-DDX39B	1.30996	1.99318
RPL23AP2	1.30908	7.94692
ATP10B	1.30825	3.69596
MAP2	1.3046	6.29158
CSNK2A3	1.30435	4.18509
TTR	1.30367	2.52014
VDAC2P5	1.30186	2.23936
LINC-ROR	1.29733	1.68442
PLAAT4	1.29659	1.59613
DCDC2	1.29341	2.91337
FAM111A-DT	1.29196	2.0795
ERVK-28	1.2905	1.34877
RPS2P18	1.29025	4.86646
FABP3	1.28942	2.36181
DPPA2	1.28837	3.2756
CCNA1	1.28625	1.67138
NPIPB14P	1.28582	1.5959
LYPD1	1.27899	4.30627
DPYS	1.2783	2.46233
IGSF11	1.27692	1.85881
LAMA4	1.27378	7.5867
TSHZ2	1.27338	1.84034
SULT1C2	1.26685	2.09616
EEF1A1P10	1.25758	11.5017
COL4A4	1.25662	5.24185
LIPH	1.25655	1.55
GJB1	1.25288	2.4092
EEF1A1P35	1.25039	1.6053
PECAM1	1.24984	3.16928
OTX2	1.24726	2.41467
KITLG	1.24475	11.8996
PPIAP9	1.24119	7.54975
BEX1	1.2367	3.64649
PRKCB	1.2366	1.31948
FOXC1	1.23392	3.87357
FOXQ1	1.23385	1.39995
CYCSP1	1.23157	1.43909
CFAP91	1.2288	2.14266
IGFBP6	1.22154	1.64105
STAMBPL1	1.22097	3.92805
KHDRBS2	1.22068	1.83533
ADAMTS5	1.21965	4.25806
ATP12A	1.21606	1.73317
FOXA1	1.21012	2.49143
EYA2	1.20757	5.74232
GABRQ	1.2058	1.66011
RGS17	1.2021	1.54901
SYT1	1.20161	7.34775
COL4A3	1.19731	2.82108
PRND	1.19235	1.47902
RPS2P28	1.1911	1.92702
RPL3P4	1.19082	3.08349
ITIH4	1.19058	1.6544
RPS4XP2	1.18976	7.68825
APOM	1.18949	2.16689
NTNG1	1.18946	2.55134
CLIC1P1	1.18685	2.03886
CXXC4	1.18453	2.5866
RPL10L	1.18425	1.86302
NOD2	1.1803	1.92721
CRYM	1.17888	1.8564
BTF3L4P2	1.17824	6.17005
OGN	1.17668	13.279
NFASC	1.17411	1.56092
INTS4P1	1.17251	1.30318
PRDM14	1.17107	3.0823
ADGRL4	1.16803	2.66784
HTR1D	1.16585	1.90677
LINC01123	1.16548	1.73909
PURG	1.16089	2.48477
GATM	1.1585	12.3615
RPL23AP18	1.15514	5.19044
RPL4P3	1.15478	1.59673
CDC42P6	1.15224	1.66671
RPL10P16	1.14858	10.1858
CSH2	1.14835	1.39495
GIPC2	1.14749	1.42014
PPIAP31	1.14296	3.13349
SLC30A10	1.13982	2.63446
NMUR1	1.13807	1.38391
SYT13	1.13713	5.56864
CCDC152	1.13509	2.20462
EEF1A1P12	1.13457	5.16877
EPHX3	1.13343	2.14843
TTYH1	1.12967	1.47809
IRF5	1.12609	1.53711
MEDAG	1.12193	2.12646
FAM221A	1.12086	1.43995
TMEM176B	1.11886	4.13847
UGT3A1	1.11813	2.73805
TGFB2	1.11423	9.03763
GSTA1	1.10858	2.09741
RPL7P1	1.10542	3.36807
HNF1B	1.10463	3.00156
CALCRL	1.10408	1.69603
DEPDC7	1.10303	2.81783
NPTX2	1.10055	1.62851
PDK4	1.10002	5.5544
COL19A1	1.09959	1.58338
PPIAP29	1.09855	3.87663
PRDM1	1.09824	2.36712
TAFA4	1.09598	1.5691
APELA	1.09517	6.3851
RPS28P7	1.09461	3.46836
RPL36AP8	1.09171	4.40894
EIF4BP7	1.09169	10.7471
GSTA2	1.08959	3.68484
HS6ST1P1	1.08753	1.74108
PDIA3P1	1.08642	8.29158
CHTF8P1	1.08619	1.75611
RMST	1.08534	1.35851
ALPG	1.08092	1.50629
NUDT4P2	1.08076	2.91254
RPS3AP21	1.0709	1.61454
SUSD3	1.07088	1.60051
RASGRP3	1.06835	1.81863
SLC39A5	1.06774	1.76937
BARX2	1.06736	2.40255
MAP3K9-DT	1.06307	3.66326
TF	1.04963	4.59517
PGBD5	1.04865	4.7122
HLA-DPA1	1.04862	1.35259
BEX5	1.0458	1.77517
LINC00607	1.0445	1.47195
SYTL2	1.04199	5.95078
EEF1A1P16	1.03984	12.2526
STC1	1.03933	15.7773
HABP2	1.03754	2.31064
KCNH8	1.03656	3.07026
ZNF724	1.03394	1.31037
ASRGL1	1.03289	2.86739
ACTBP11	1.03236	2.89647
CASC15	1.03066	2.97271
LINC00261	1.02925	4.93181
EDA	1.02911	4.14509
PLVAP	1.02005	1.91749
LINC00678	1.0182	2.50651
RPL36AP49	1.01661	4.76955
CCDC30	1.01456	2.02775
CLDN18	1.01403	1.89601
TM4SF18	1.01318	2.67227
COL8A1	1.01291	2.29513
TMEM225B	1.01269	1.69333
GPX2	1.01165	2.51796
AQP3	1.00738	4.91721
RPL3P2	1.00359	4.69037
EIF3FP3	1.00185	9.61798
ZEB1	1.00174	3.16612
LINC01106	1.00113	1.32028
GPRIN3	1.0005	1.53416
RRP7BP	-6.69698	5.66756
HOXA10	-5.98999	4.30016
SPECC1L-ADORA2A	-5.02144	2.44961
TYMSOS	-4.96904	3.14183
ZNF658B	-4.94293	2.36699
KRT16P1	-4.77635	2.07414
ZDHHC8P1	-4.72028	2.05796
RSC1A1	-4.68906	1.66535
BMS1P12	-4.68751	1.99872
WNT3A	-4.67393	1.9724
CCT6P3	-4.6573	1.40088
HOXD11	-4.6249	1.93264
CORO7-PAM16	-4.62259	1.37544
PKD1P6	-4.57689	3.53204
SNTG2-AS1	-4.51062	1.74312
CDC26P1	-4.50926	1.72861
IGFLR1	-4.49486	1.69626
TREM1	-4.46767	2.32273
SLC16A11	-4.45305	1.71035
ANKRD2	-4.4365	1.67003
WASH3P	-4.37145	1.39753
ERVV-2	-4.35354	5.098
GJD2-DT	-4.33992	1.59273
RPL23AP82	-4.32895	1.34596
LGALS16	-4.28189	12.0218
PGC	-4.17109	1.35598
PCDHGA3	-4.08006	1.31891
SLC7A14	-4.02126	1.81138
MISP	-4.02078	1.80282
PDGFA-DT	-4.00491	2.5881
LINC02846	-3.93131	1.53752
DRD4	-3.86164	1.6336
TREML2	-3.7813	3.03766
SLC9B1	-3.77256	1.5358
CPLX1	-3.74376	1.47221
ERVFRD-1	-3.68509	13.5258
ERVV-1	-3.67238	13.0867
DPEP2	-3.65942	4.16178
ODF3B	-3.64879	4.2652
ASCL5	-3.61495	1.37418
CTSE	-3.59601	1.32933
FAM215B	-3.59422	1.9043
PCSK1N	-3.59027	1.88391
LCMT1-AS2	-3.40437	14.1851
PHOSPHO1	-3.28223	4.83863
ECEL1P2	-3.27975	1.45386
HOXB13	-3.24726	3.05568
MMP23A	-3.24045	3.23141
KRT16P3	-3.22536	2.86379
SLC45A1	-3.18199	1.42498
HTR7	-3.17024	2.88877
ALOX15	-3.16709	16.0048
HSD17B1	-3.16218	2.89501
PKD1P4	-3.14781	2.62433
AGAP2-AS1	-3.13291	2.62917
GPR183	-3.11871	1.35339
TCAF2P1	-3.10357	2.47544
EVA1B	-3.10275	5.68194
TAS1R3	-3.07424	1.37098
IGSF5	-3.03459	1.49399
NRN1L	-3.02672	4.75696
MCHR1	-2.98767	4.15677
LINC00643	-2.93096	2.7184
CAMK1G	-2.88777	14.7399
PHLDA2	-2.8506	2.88379
PITX1	-2.85025	10.9872
ZNF628	-2.81295	3.21687
ENTPD8	-2.80459	2.26791
KRT16P3	-2.78029	4.92812
GFRA3	-2.75894	1.32706
LINC02991	-2.73738	3.55976
RBBP8NL	-2.69808	4.57349
NBPF13P	-2.66639	1.91472
CNTFR	-2.62748	10.8928
ENDOU	-2.59752	3.31425
NOG	-2.5894	3.0963
LGI1	-2.57402	2.28547
SLC22A11	-2.54732	4.12033
TCL6	-2.545	5.24336
HOXA11	-2.53161	2.28397
SULT2A1	-2.5091	2.20907
PRICKLE4	-2.48449	1.77771
CD7	-2.45695	1.52812
OPLAH	-2.43779	5.80967
AGMO	-2.42559	1.47934
ANKRD55	-2.42442	1.40227
KLHL41	-2.42335	3.46556
LY6D	-2.41067	1.97655
NKX2-3	-2.33864	2.91461
LRFN1	-2.3371	2.23972
CCDC85B	-2.33569	4.20551
TRIM6-TRIM34	-2.33135	2.07903
ST8SIA3	-2.32752	1.45886
RRAD	-2.26781	6.8041
RHOXF1P3	-2.24721	1.89736
NOXA1	-2.24309	1.37518
NPY	-2.2377	3.34415
PKD1P3	-2.20283	6.42946
OLFML1	-2.19543	1.96396
RTN4R	-2.18906	3.8695
VSTM5	-2.18075	4.47756
PRG4	-2.17805	1.57885
PRR5-ARHGAP8	-2.16921	5.28904
GAS2L1	-2.16428	9.73283
ADAM18	-2.16367	1.31806
ISM2	-2.16197	24.6345
CRMA	-2.16098	1.3971
SMPX	-2.14059	2.45915
SPON2	-2.13866	14.6478
NUPR1	-2.13065	41.3288
ZNF469	-2.11805	3.41777
GCM1	-2.11653	3.17513
PGLYRP4	-2.11514	2.54264
IER5L-AS1	-2.11379	1.63635
TECRL	-2.10579	2.0632
ADAMTSL2	-2.10427	3.11665
CLDN3	-2.10066	10.6383
BDKRB2	-2.09268	6.68825
PKD1P2	-2.08852	2.58581
TPGS1	-2.0752	2.28312
CLIC3	-2.07454	8.20691
FBXL8	-2.07238	2.78271
CCR5AS	-2.06255	1.35115
GATA2	-2.05209	42.0555
ATP6V1C2	-2.05194	7.41908
PGF	-2.04712	15.2526
PAGE4	-2.03804	22.6737
NKD2	-2.02824	9.52578
ISG15	-2.02816	7.46344
PSORS1C1	-2.0265	1.39898
IFI6	-2.02629	36.4949
PPDPF	-2.02186	22.9586
SSTR1	-2.01685	1.72572
PKD1P5	-2.00783	2.97588
KCNK12	-2.00696	5.14026
PTGFR	-2.005	2.4889
IGFBP5	-1.99971	27.4763
NPY1R	-1.97256	4.63264
HSD3B1	-1.97141	29.2725
KIF26A	-1.96812	6.2652
IRX4	-1.96564	3.92374
ARHGAP40	-1.96382	5.01233
GRIN3B	-1.96256	2.07529
BAHCC1	-1.95718	7.48812
CGA	-1.9398	7.72816
MIF	-1.93813	32.4012
CRYGD	-1.93658	1.45033
FYB2	-1.93527	2.56506
HOXC5	-1.93152	1.45738
SIX5	-1.92241	7.58503
CYP11A1	-1.90931	14.7447
SPOCD1	-1.90895	2.40752
MZT2B	-1.90602	12.1018
CDKN1C	-1.90508	41.0521
COL6A1	-1.90497	6.71897
PKD1P6-NPIPP1	-1.89814	4.34199
ENTPD3	-1.88733	2.09175
INSL4	-1.88361	5.9914
INHA	-1.87869	15.3439
COL9A3	-1.87094	2.37834
CNTN5	-1.85994	1.58844
TPRXL	-1.85696	2.02635
MED15P9	-1.84732	1.35837
SSPOP	-1.84286	2.13092
ABCG1	-1.84173	9.94692
TMEM105	-1.84045	1.31542
PSCA	-1.82737	1.71567
COMP	-1.82093	3.23126
NUTM2A	-1.81698	2.54139
LY6K	-1.81558	2.57295
PKD1P1	-1.81378	3.6451
EPHA3	-1.81293	2.69993
PLSCR5	-1.8076	8.41341
ARHGAP45	-1.80549	8.73993
SLC13A4	-1.80397	5.9431
BIRC7	-1.80343	5.70774
ERVW-1	-1.79918	12.3429
AMH	-1.7988	2.45071
RYR2	-1.79811	9.83268
TCL1B	-1.78491	1.32794
LINC02899	-1.77941	1.39851
SCAND1	-1.77684	8.28904
MIB2	-1.77435	16.7144
IGFN1	-1.7738	1.37627
GJB2	-1.77278	1.725
LINC02814	-1.76612	1.67173
CX3CR1	-1.76275	1.75064
SOX8	-1.76239	3.54766
SLC15A1	-1.75896	7.01011
LINC01198	-1.75788	1.44129
COL23A1	-1.75432	2.39335
GREM2	-1.75244	7.70774
TYMP	-1.74813	4.70333
MBD3	-1.74573	28.8633
EMILIN1	-1.74361	11.0535
ADCY10	-1.73853	2.63055
GADD45G	-1.73452	8.68403
HAND1	-1.73362	16.4145
CEROX1	-1.7269	1.96525
RNF208	-1.71864	2.28609
LINC02733	-1.71492	2.31613
ALKBH7	-1.71283	7.94692
ESPN	-1.71152	4.4168
KCP	-1.7089	1.77817
HS3ST3A1	-1.70753	2.18251
DIO3OS	-1.70517	5.51713
HSD11B2	-1.69797	2.39893
PYROXD2	-1.69696	1.86764
PTN	-1.69323	39.9066
DLGAP2	-1.69318	1.57525
ZNF503-AS2	-1.69281	1.81127
CCR7	-1.69189	5.72816
FIBIN	-1.69149	7.27572
PWWP2B	-1.68626	12.1349
SLC43A2	-1.68154	11.083
ITGB4	-1.68083	40.9281
HOXC8	-1.67942	2.42732
CA3	-1.67768	10.3615
TBX4	-1.67734	4.28904
VWA1	-1.67028	30.8794
ZNF524	-1.67	3.16782
MAMDC4	-1.66509	3.94214
LINC02772	-1.66299	1.79862
GDF15	-1.66287	12.699
MIR503HG	-1.6628	6.01863
OR5H1	-1.66181	2.42778
ADAM8	-1.66096	4.16813
TELO2	-1.64743	7.9431
MUC15	-1.64472	3.40021
PTPRT	-1.63921	2.10674
MMP9	-1.63847	10.1024
IL2RB	-1.63545	2.39933
TFCP2L1	-1.63489	8.9431
ALDH16A1	-1.63322	3.49073
MACROD1	-1.62654	6.5391
PLA2G4B	-1.62405	3.16263
LRP3	-1.61905	2.37565
COL6A2	-1.61739	23.4318
CCDC183	-1.61466	10.6271
ATG9B	-1.61104	17.1612
SSBP4	-1.60936	5.4437
PUSL1	-1.60347	5.45717
TONSL	-1.60057	7.57187
PLA2G4F	-1.59673	2.33303
CXCR6	-1.59141	2.69477
AJM1	-1.59083	2.32213
ITGA2B	-1.5785	1.84087
H2AX	-1.57509	8.41567
TNFRSF1B	-1.5677	6.18776
NDOR1	-1.56277	7.71897
LINC00379	-1.56176	1.63205
CYP19A1	-1.56109	8.66154
PLEC	-1.55087	34.3655
ZNF414	-1.54337	2.87788
ATP8B4	-1.53901	2.95576
C17orf100	-1.53079	1.87116
MTUS2	-1.528	14.7399
VASN	-1.52193	7.90309
H2AJ	-1.52116	12.6737
DOHH	-1.5185	2.16705
WNT6	-1.51751	6.63451
PIDD1	-1.51435	10.9469
CHTF18	-1.51335	9.21183
RSPH9	-1.5124	1.59988
JUNB	-1.50455	6.50031
NFAM1	-1.50029	1.34644
HAND2	-1.49598	7.82102
ATG2A	-1.49368	12.6308
DVL1	-1.48887	12.1904
ADAM12	-1.48698	10.2175
ANGPT4	-1.48591	1.80596
TP53I13	-1.48523	9.41567
RSPO2	-1.48225	13.719
CLEC11A	-1.48193	3.05682
RGS16	-1.4817	18.2449
LINC00456	-1.48075	2.29526
FAAP20	-1.47767	6.57025
OSBPL5	-1.47761	9.10902
PKD1	-1.47719	16.4191
CROCC	-1.47085	5.79048
KYNU	-1.46783	3.95533
TCIRG1	-1.46266	13.5901
TPM1-AS	-1.46077	2.90613
FAM43A	-1.46045	3.5591
CAPN15	-1.45945	7.54975
BRINP2	-1.45929	1.42804
RSPO4	-1.45872	1.56537
AQP1	-1.4587	5.86646
XYLB	-1.45639	2.47991
LMF2	-1.45448	15.9508
SLN	-1.45108	18.4597
A1BG	-1.44964	1.93188
LAMA5	-1.44934	7.05159
MEGF6	-1.44859	8.1343
BCAR1	-1.44749	16.7696
ABHD14A	-1.44672	1.88806
ANXA8L1	-1.44301	11.4389
SLC7A4	-1.43919	6.44491
DIO3	-1.43776	10.2644
ABHD17A	-1.43749	14.0685
CAVIN3	-1.43669	1.66921
RIPOR2	-1.43272	13.699
CHST1	-1.43268	2.3972
ST6GALNAC1	-1.43195	4.2668
TJP3	-1.43099	13.399
PANX2	-1.42766	6.43415
INF2	-1.42459	36.4353
CYGB	-1.42436	4.62893
PTCHD1	-1.41975	3.1634
RAB7B	-1.41715	1.51614
BBC3	-1.41014	4.68194
PCSK4	-1.40939	2.65996
NME3	-1.40734	4.70333
RIN1	-1.40366	1.49318
COL7A1	-1.39963	21.5591
CHI3L1	-1.39963	5.75203
TPRN	-1.39736	8.04964
WDR86	-1.39587	5.77211
CILP2	-1.3952	2.84362
HMOX1	-1.39501	15.3325
ULK1	-1.391	17.4522
TSNARE1	-1.38757	2.68674
HPGD	-1.38721	13.6234
PRR15	-1.38428	12.5287
SPNS2	-1.38112	19.1296
BORCS8-MEF2B	-1.37898	2.80264
CORO7	-1.3751	6.91364
EGFLAM	-1.37143	8.20971
FOXO4	-1.37115	27.6108
WDR18	-1.37052	7.06449
RAB43	-1.36867	8.06399
ANKRD33	-1.36832	1.48031
SLC40A1	-1.36825	3.77913
APOBR	-1.36676	3.05152
COL18A1	-1.36519	4.26201
FOSB	-1.36377	2.95473
INMT	-1.36204	2.84865
CADM3	-1.35985	2.02047
PRR5	-1.35362	10.1169
REX1BD	-1.35349	2.9264
SCNN1D	-1.35124	1.81645
SELENOM	-1.34853	9.92082
CILP	-1.34674	3.57422
MXRA8	-1.34661	27.0191
SLC22A18	-1.34657	4.15058
CSF2RA	-1.34538	20.1469
PLEKHF1	-1.34467	4.6038
GPR78	-1.34297	10.1979
ANKS1A	-1.33465	32.0701
IP6K3	-1.33269	1.66631
ZNF593	-1.33162	2.68517
LAMC3	-1.33137	4.68613
LYNX1	-1.33	9.01457
KDM4B	-1.32903	19.6615
EPAS1	-1.32847	31.2104
ACTC1	-1.32822	6.68403
CEBPD	-1.32729	7.51999
UBALD1	-1.32338	5.4908
SPHK2	-1.32327	2.42064
CRACR2B	-1.32232	2.27579
COL9A2	-1.31809	1.5504
MMP23B	-1.31625	1.53338
DLX3	-1.31607	8.54668
ABHD8	-1.31303	7.0942
GRM4	-1.313	1.8734
ROBO3	-1.31265	3.55266
FOXF1	-1.31255	2.34846
MFSD10	-1.30985	11.7825
PDLIM2	-1.30866	16.2351
VAV3	-1.30843	9.52578
TRAPPC6A	-1.30782	4.99568
SCRIB	-1.3076	13.1273
CDC42EP1	-1.30713	9.12494
ST7-AS1	-1.30569	1.39112
MSANTD2-AS1	-1.30413	1.52537
HPSE2	-1.30392	2.15077
CDT1	-1.30218	4.98297
HAP1	-1.29701	3.69404
MED16	-1.29108	11.6308
LINGO2	-1.29003	2.05192
ATP6V0C	-1.28954	12.857
CTHRC1	-1.28434	8.95078
MIIP	-1.28343	8.94692
KRT23	-1.28331	3.99484
TCF21	-1.28301	2.72335
DNM3OS	-1.28147	5.75449
POLD4	-1.28111	7.24033
SIRT6	-1.28029	4.91009
ZFPM1	-1.28001	1.52547
NOS3	-1.27995	2.94738
PLXNA4	-1.27603	2.47608
ACAP3	-1.2759	8.40671
NXPH3	-1.27354	5.02549
TEDC2	-1.2714	2.21075
GJA5	-1.27031	9.69465
SLC1A2	-1.26988	1.31321
FASN	-1.26603	14.6615
MAP1S	-1.26389	8.28567
NR4A1	-1.26369	5.55596
CRIP2	-1.26023	1.64206
FOLR1	-1.25888	13.5072
TINAGL1	-1.25844	17.109
SIVA1	-1.25804	7.86967
GPAA1P2	-1.25783	1.59658
PROM2	-1.25717	4.78252
TP73	-1.25353	3.30653
PNCK	-1.25325	1.81726
MAFK	-1.25055	10.9706
VIPR2	-1.25022	1.39228
SLC4A3	-1.24874	7.92082
CHMP6	-1.24724	4.48545
EXD3	-1.24603	2.965
CASQ2	-1.24582	1.85836
METRNL	-1.24568	12.3116
STRA6	-1.24554	9.451
FUZ	-1.2447	4.01011
CPTP	-1.24384	4.05208
CHPF	-1.24358	16.9136
IGSF10	-1.24225	7.08831
CAPS	-1.24181	3.95798
CEBPA	-1.24097	7.09313
ASPHD1	-1.24058	1.95263
GRTP1	-1.23926	5.03433
HOXB7	-1.23703	1.46586
PIN1	-1.23519	8.04144
ISYNA1	-1.23503	25.4437
PGM5	-1.23282	3.32715
SEMA6D	-1.23225	11.8894
TWIST2	-1.2294	1.86375
RHOT2	-1.22646	16.3969
RGS19	-1.22619	1.87468
RPUSD1	-1.22449	4.85387
KNDC1	-1.22399	4.18776
KCNMA1	-1.22381	9.09366
HAND2-AS1	-1.22365	4.63451
BTG1-DT	-1.22098	1.52185
MYO15B	-1.21995	6.15864
C5orf38	-1.21994	1.34263
ISLR	-1.21961	2.82942
LTBP4	-1.21867	10.4921
TNFSF10	-1.21629	2.3067
LIX1	-1.21495	3.82718
EDNRB	-1.21267	10.6968
ADGRL3	-1.21128	11.4023
ECI1	-1.21111	7.35458
APOE	-1.20998	3.6232
SYNPO	-1.20799	11.4634
CSPG4	-1.20767	3.95467
STX16-NPEPL1	-1.2071	1.59406
BCAM	-1.20705	24.2708
SOCS1	-1.20687	1.44986
HDAC10	-1.20583	4.95468
FBLN7	-1.20517	1.40959
CDH5	-1.20144	5.91009
NKAIN4	-1.20123	18.2403
BBLN	-1.20115	4.55129
CXCL14	-1.2008	2.89896
ENPEP	-1.19739	18.7959
MROH1	-1.19408	11.4248
NOP53	-1.19345	15.4776
PLPPR3	-1.1927	2.05662
COL27A1	-1.18998	8.73283
IGF2-AS	-1.18776	4.05257
SIGIRR	-1.18731	4.27246
WFS1	-1.18655	10.5072
IGFBPL1	-1.1864	7.9393
CAPN10	-1.18617	4.29585
ZNF219	-1.18553	6.47237
ANXA8	-1.18374	3.20078
DLX4	-1.18245	2.53303
NECAB3	-1.18115	4.04048
NAPRT	-1.18059	4.01323
POLD1	-1.17849	9.00789
PAPPA2	-1.17729	12.1361
SYTL1	-1.17718	7.34582
IER2	-1.17308	10.3125
IRF7	-1.17278	4.6968
ADAM33	-1.17063	2.41031
AP5Z1	-1.16828	6.9914
TMUB1	-1.16524	6.70774
OLFM4	-1.16433	1.55598
LINC02925	-1.16338	2.03122
LYRM9	-1.16267	1.80557
AHDC1	-1.16037	9.57349
CRB2	-1.15997	2.81739
TNNI1	-1.15978	4.85387
ARMC5	-1.15975	2.12243
A4GALT	-1.15928	4.97469
MTSS2	-1.15798	10.7878
ART4	-1.15746	6.86646
BSG	-1.15646	36.9666
SLC38A10	-1.15588	14.2197
ZDHHC12	-1.1539	5.92812
CEP170B	-1.15342	10.5072
SMTNL2	-1.15159	6.59346
GLIPR2	-1.1503	5.73993
GIPR	-1.14875	1.87129
ADGRB2	-1.14865	7.09963
C21orf58	-1.14587	1.73179
CCR1	-1.14482	4.65561
TMEM198	-1.14471	1.75572
MSX1	-1.14417	1.54675
TSSC4	-1.14401	5.88273
LINC02972	-1.14374	4.9431
RARRES2	-1.13998	5.06098
TNS4	-1.13665	1.62299
LMNTD2-AS1	-1.13558	4.70553
DHRS13	-1.1341	3.34312
MCRIP1	-1.13208	11.4535
GPX1	-1.13149	9.8962
RCN3	-1.12739	11.5686
ZNF750	-1.12646	5.65561
NRXN1	-1.12555	1.33011
P2RY6	-1.12379	16.7352
RBM38	-1.12186	4.77469
JOSD2	-1.11866	1.484
ENTPD2	-1.11748	2.62219
METRN	-1.11689	1.32686
C1orf159	-1.11526	3.6493
MUC19	-1.11463	3.80333
PLEKHA4	-1.1145	6.38616
BAD	-1.11277	3.67668
RHBDL1	-1.11206	1.98581
FGF1	-1.1118	3.14533
PNPLA7	-1.11135	2.33387
SEZ6L	-1.11042	2.98848
NUBP2	-1.10826	8.08513
E4F1	-1.10696	6.52143
GPSM1	-1.10564	7.83268
RFNG	-1.10551	7.64207
FBLN1	-1.10459	24.7122
IGF2	-1.10385	14.3019
UBXN6	-1.10297	10.5751
PCDHA2	-1.10277	1.52343
TRIM55	-1.10152	12.5214
GATA2-AS1	-1.10029	2.40007
RANBP3L	-1.09949	2.07241
SPPL2B	-1.09781	9.12668
SPON1	-1.09727	2.90183
RNF126	-1.09409	5.09691
CCDC184	-1.09406	3.10185
TMC5	-1.09402	3.11229
ECEL1P2	-1.09338	1.4672
LRRC32	-1.09328	7.7986
CCDC106	-1.09298	2.489
FAAP100	-1.09033	5.50864
ABTB1	-1.08955	4.56543
RAMP1	-1.08827	1.53296
HSD17B14	-1.0882	3.80693
C1QTNF6	-1.087	18.9547
EPS8L2	-1.08542	13.6517
ATP6V1B1	-1.0847	9.85699
CSF1R	-1.08465	8.08249
PRDM6	-1.08148	4.14997
NCOR2	-1.0807	15.0119
EGFL6	-1.08001	1.95963
MMP28	-1.07963	2.92548
FOS	-1.07936	12.983
ACADS	-1.07739	3.65532
MICALL2	-1.07692	2.01231
SLC2A4RG	-1.07631	6.45967
EGFL7	-1.07611	3.5114
SOX7	-1.07241	3.96865
BAIAP3	-1.07146	9.64016
MYADM	-1.07034	25.3152
CLEC12A-AS1	-1.06936	1.39621
ANGPTL4	-1.06934	2.50099
CDH10	-1.06852	11.1824
SHC2	-1.06836	5.62342
PIEZO1	-1.06689	12.5272
HTRA3	-1.06604	4.29671
GSEC	-1.06502	1.74716
GLI4	-1.0638	2.42192
FBXW5	-1.06339	13.2069
MYLK	-1.06007	8.72584
CEP131	-1.05965	3.46117
BRF1	-1.05888	6.33348
NDUFS7	-1.05812	7.39469
COX8A	-1.0568	5.38405
CLDN19	-1.05578	1.45057
HEXD	-1.05542	3.18169
GSDMD	-1.05456	5.00524
AGRN	-1.05326	13.1618
FAM3A	-1.05319	8.01728
ZNHIT1	-1.05194	9.86328
ARHGAP4	-1.04957	1.93214
RABEP2	-1.04768	4.2652
RTN2	-1.04715	3.69734
RASGRF2	-1.04665	4.95861
RASSF7	-1.04586	6.95078
CRHBP	-1.04341	2.63588
PDE4A	-1.0428	2.89379
CACNA1H	-1.04119	1.62887
EXOSC4	-1.04096	2.49348
LIME1	-1.04046	1.30761
ZNF579	-1.03997	1.64899
NRK	-1.03787	6.451
TSPAN15	-1.03375	8.5986
TECPR1	-1.03155	4.77211
ATAD3A	-1.03127	6.24718
PSG11	-1.03125	2.57527
MPG	-1.03057	7.03058
PTRHD1	-1.0297	4.63639
PIGQ	-1.02928	5.22768
LMCD1	-1.02906	8.92445
SLC7A2	-1.02878	9.0348
ABCB8	-1.02841	4.53313
DPP7	-1.02749	7.72816
APLNR	-1.02732	3.81904
FYB1	-1.02683	1.7689
MRGPRF	-1.02531	1.38531
TRPV2	-1.02499	1.83554
SLC16A13	-1.02453	2.176
PCLAF	-1.02428	2.48446
ENG	-1.02411	2.77195
GATA3	-1.02406	18.5129
EFNB1	-1.02387	14.1051
NTHL1	-1.02339	1.80396
MZT2A	-1.02267	3.98279
BOLA2	-1.02125	1.75315
C1orf105	-1.02014	1.44371
MVD	-1.01941	5.5391
TSC22D4	-1.01914	8.39254
NFATC1	-1.01884	1.65434
MRPL41	-1.01855	1.64965
STS	-1.01809	8.63639
SLCO4A1	-1.01713	1.46949
SOX15	-1.01668	2.82334
TGFBR3	-1.01628	2.32872
SBNO2	-1.0153	8.1107
ASIC3	-1.01476	2.51121
COL6A3	-1.01458	1.66073
ANO9	-1.01453	4.66756
MXD3	-1.00958	1.82829
CRB3	-1.00903	2.88101
TMEM59L	-1.00613	1.47489
HOXB2	-1.00513	2.67833
CLDN11	-1.0051	1.68856
ATP7B	-1.00402	8.78516
ENKD1	-1.00356	1.42777
RAVER1	-1.00229	6.32606
CLDN4	-1.00213	18.3862
SPSB3	-1.00178	9.95078
DACT2	-1.00031	1.94522
GNA11	-1.00025	7.46471
